# Supplementary material for: The Clinical Impact of Real-Time fMRI Neurofeedback on Emotion Regulation: A Systematic Review
Source: Brain Sci. 2024 Jul 12;14(7):700. doi: 10.3390/brainsci14070700 (PMC11274904; doi:10.3390/brainsci14070700)
Supplement: Supplementary file 1 [file brainsci-14-00700-s001.zip]

Archive with 1 entries (1 files):
- brainsci-3082518-supplementary.pdf
